# Supplementary material for: Pre-Clinical Evaluation of the Antiviral Activity of Epigalocatechin-3-Gallate, a Component of Green Tea, against Influenza A(H1N1)pdm Viruses
Source: Viruses. 2023 Dec 16;15(12):2447. doi: 10.3390/v15122447 (PMC10747412; doi:10.3390/v15122447)
Supplement: Supplementary file 1 [file viruses-15-02447-s001.zip]

Archive with 1 entries (1 files):
- viruses-2712767-supplementary.pdf
